# Supplementary material for: Graphene Inks Printed by Aerosol Jet for Sensing Applications: The Role of Dispersant on the Inks’ Formulation and Performance
Source: Sensors (Basel). 2023 Aug 13;23(16):7151. doi: 10.3390/s23167151 (PMC10458541; doi:10.3390/s23167151)
Supplement: Supplementary file 1 [file sensors-23-07151-s001.zip]

Archive with 1 entries (1 files):
- sensors-2554667-supplementary.pdf
